# Supplementary material for: Disruption of c-MYC Binding and Chromosomal Looping Involving Genetic Variants Associated With Ankylosing Spondylitis Upstream of the RUNX3 Promoter
Source: Front Genet. 2022 Jan 7;12:741867. doi: 10.3389/fgene.2021.741867 (PMC8782160; doi:10.3389/fgene.2021.741867)
Supplement: Supplementary file 1 [file Table1.XLSX]

## Sheet: Sheet1
Cohen CJ et al.
3C primer name	Sequence (5'->3')
Bait P2	TGTTTGTACCCAAGAATTTGGA
SNP 889	TGCATTAAATGGCCTTCCTC
Int 5	CCCATACAGCTGCTTCAGTG
Int 6	CATTGACAGCAGAGGAAGCA
Int 7	TCCAGCACAAGCAACAGAGT
SNP 247	TCTGGTGGTGTGAGCAACTC
